# Supplementary material for: A polymorph of diaqua­bis(pyrazine-2-carboxyl­ato-κ2 N 1,O)copper(II)
Source: Acta Crystallogr Sect E Struct Rep Online. 2009 Nov 4;65(Pt 12):m1511. doi: 10.1107/S1600536809045371 (PMC2971785; doi:10.1107/S1600536809045371)
Supplement: Supplementary file 1 [file e-65-m1511-sup1.cif]

##############################################################################
###                                                                        ###
###        Electronic paper (Acta Crystallographica Section E)             ###
###                                                                        ###
##############################################################################
#                                                                            #
# This CIF contains the data in a paper accepted for publication in Acta     #
# Crystallographica Section E. It conforms to the requirements of Notes      #
# for Authors for Section E, and has been peer reviewed under the auspices   #
# of the IUCr Commission on Journals.                                        #
#                                                                            #
# Full details of the Crystallographic Information File format               #
# are given in the paper "The Crystallographic Information File (CIF):       #
# a New Standard Archive File for Crystallography" by S. R. Hall, F. H.      #
# Allen and I. D. Brown [Acta Cryst. (1991), A47, 655-685].                  #
#                                                                            #
# The current version of the core CIF dictionary is obtainable from          #
# ftp://ftp.iucr.org/pub/cif_core.dic. The current version number is 2.4.    #
#                                                                            #
# Software is freely available for graphical display of the structure(s) in  #
# this CIF.  For information consult the CIF home page http://www.iucr.org/  #
# cif/home.html                                                              #
#                                                                            #
# This file may be used for bona fide research purposes within the           #
# scientific community so long as proper attribution is given to the journal # 
# article from which it was obtained.                                        #
#                                                                            #
##############################################################################
                                             
data_global
_audit_creation_method     'from SHELXL-97 '
_journal_date_recd_electronic     2009-10-26
_journal_date_accepted     2009-10-29
_journal_name_full     'Acta Crystallographica, Section E'
_journal_year     2009
_journal_volume     65
_journal_issue     12
_journal_page_first     m1511
_journal_page_last     m1511
_journal_paper_category     QM
_journal_coeditor_code     IS2480
loop_
    _publ_contact_author_name
    _publ_contact_author_address
    _publ_contact_author_email
    _publ_contact_author_fax
    _publ_contact_author_phone
    'Ning-Hai Hu'
;
The State Key Laboratory of Electroanalytical Chemistry
Changchun Institute of Applied Chemistry
Chinese Academy of Sciences
Changchun 130022
People's Republic of China
;
 'hunh@ciac.jl.cn' '86-431-85685653' '86-431-85262342'
    'Jing-Wei Xu'
;
The State Key Laboratory of Electroanalytical Chemistry
Changchun Institute of Applied Chemistry
Chinese Academy of Sciences
Changchun 130022
People's Republic of China
;
 'jwxu@ciac.jl.cn' '86-431-85262649' '86-431-85262643'
_publ_section_title
;
A polymorph of
diaquabis(pyrazine-2-carboxylato-\k^2^<i>N</i>^1^,<i>O</i>)copper(II)
;
loop_
    _publ_author_name
    _publ_author_address
    'Wang, Guan-Hua'
;
The State Key Laboratory of Electroanalytical Chemistry
Changchun Institute of Applied Chemistry
Chinese Academy of Sciences
Changchun 130022
People's Republic of China
;
    'He, Ren-Ling'
;
The State Key Laboratory of Electroanalytical Chemistry
Changchun Institute of Applied Chemistry
Chinese Academy of Sciences
Changchun 130022
People's Republic of China
;
    'Meng, Fan-Jin'
;
The State Key Laboratory of Electroanalytical Chemistry
Changchun Institute of Applied Chemistry
Chinese Academy of Sciences
Changchun 130022
People's Republic of China
;
    'Hu, Ning-Hai'
;
The State Key Laboratory of Electroanalytical Chemistry
Changchun Institute of Applied Chemistry
Chinese Academy of Sciences
Changchun 130022
People's Republic of China
;
    'Xu, Jing-Wei'
;
The State Key Laboratory of Electroanalytical Chemistry
Changchun Institute of Applied Chemistry
Chinese Academy of Sciences
Changchun 130022
People's Republic of China
;
data_I
_audit_creation_method     SHELXL-97
_chemical_name_systematic
;
diaquabis(pyrazine-2-carboxylato-\k^2^<i>N</i>^1^,<i>O</i>)copper(II)
;
_chemical_name_common     ?
_chemical_formula_moiety     'C10 H10 Cu N4 O6'
_chemical_formula_sum     'C10 H10 Cu N4 O6'
_chemical_formula_iupac     '[Cu (C5 H3 N2 O2)2 (H2 O)2]'
_chemical_formula_weight     345.76
_chemical_melting_point     ?
_symmetry_cell_setting     Monoclinic
_symmetry_space_group_name_H-M     'P 21/n'
_symmetry_space_group_name_Hall     '-P 2yn'
loop_
    _symmetry_equiv_pos_as_xyz
    'x, y, z'
    '-x+1/2, y+1/2, -z+1/2'
    '-x, -y, -z'
    'x-1/2, -y-1/2, z-1/2'
_cell_length_a     6.7066(12)
_cell_length_b     7.9041(14)
_cell_length_c     12.030(2)
_cell_angle_alpha     90.00
_cell_angle_beta     105.036(2)
_cell_angle_gamma     90.00
_cell_volume     615.88(19)
_cell_formula_units_Z     2
_cell_measurement_reflns_used     2148
_cell_measurement_theta_min     3.12
_cell_measurement_theta_max     26.07
_cell_measurement_temperature     293(2)
_exptl_crystal_description     block
_exptl_crystal_colour     blue
_exptl_crystal_size_max     0.29
_exptl_crystal_size_mid     0.25
_exptl_crystal_size_min     0.20
_exptl_crystal_density_diffrn     1.864
_exptl_crystal_density_meas     ?
_exptl_crystal_density_method     'not measured'
_exptl_crystal_F_000     350
_exptl_absorpt_coefficient_mu     1.810
_exptl_absorpt_correction_type     multi-scan
_exptl_absorpt_process_details     '(<i>SADABS</i>; Sheldrick, 1996)'
_exptl_absorpt_correction_T_min     0.6255
_exptl_absorpt_correction_T_max     0.7112
_diffrn_ambient_temperature     293(2)
_diffrn_radiation_type     MoK\a
_diffrn_radiation_wavelength     0.71073
_diffrn_radiation_source     'sealed tube'
_diffrn_radiation_monochromator     graphite
_diffrn_measurement_device_type     'Bruker SMART APEX CCD'
_diffrn_measurement_method     '\f and \w'
_diffrn_detector_area_resol_mean     ?
_diffrn_reflns_number     3322
_diffrn_reflns_av_R_equivalents     0.0137
_diffrn_reflns_av_sigmaI/netI     0.0135
_diffrn_reflns_theta_min     3.12
_diffrn_reflns_theta_max     26.07
_diffrn_reflns_theta_full     26.07
_diffrn_measured_fraction_theta_max     0.992
_diffrn_measured_fraction_theta_full     0.992
_diffrn_reflns_limit_h_min     -8
_diffrn_reflns_limit_h_max     8
_diffrn_reflns_limit_k_min     -8
_diffrn_reflns_limit_k_max     9
_diffrn_reflns_limit_l_min     -7
_diffrn_reflns_limit_l_max     14
_diffrn_standards_number     ?
_diffrn_standards_interval_count     ?
_diffrn_standards_interval_time     ?
_diffrn_standards_decay_%     ?
_reflns_number_total     1212
_reflns_number_gt     1119
_reflns_threshold_expression     I>2\s(I)
_refine_ls_structure_factor_coef     Fsqd
_refine_ls_matrix_type     full
_refine_ls_R_factor_all     0.0262
_refine_ls_R_factor_gt     0.0244
_refine_ls_wR_factor_gt     0.0695
_refine_ls_wR_factor_ref     0.0707
_refine_ls_goodness_of_fit_ref     1.096
_refine_ls_restrained_S_all     1.096
_refine_ls_number_reflns     1212
_refine_ls_number_parameters     98
_refine_ls_number_restraints     0
_refine_ls_hydrogen_treatment     constr
_refine_ls_weighting_scheme     calc
_refine_ls_weighting_details
         'calc w=1/[\s^2^(Fo^2^)+(0.0427P)^2^+0.1736P] where P=(Fo^2^+2Fc^2^)/3'
_atom_sites_solution_hydrogens     geom
_atom_sites_solution_primary     direct
_atom_sites_solution_secondary     difmap
_refine_ls_shift/su_max     0.000
_refine_ls_shift/su_mean     0.000
_refine_diff_density_max     0.237
_refine_diff_density_min     -0.272
_refine_ls_extinction_method     'SHELXL97 (Sheldrick, 2008)'
_refine_ls_extinction_coef     0.015(3)
_refine_ls_extinction_expression
                                  'Fc^*^=kFc[1+0.001xFc^2^\l^3^/sin(2\q)]^-1/4^'
loop_
    _atom_type_symbol
    _atom_type_description
    _atom_type_scat_dispersion_real
    _atom_type_scat_dispersion_imag
    _atom_type_scat_source
    'C' 'C' 0.0033 0.0016
                         'International Tables Vol C Tables 4.2.6.8 and 6.1.1.4'
    'H' 'H' 0.0000 0.0000
                         'International Tables Vol C Tables 4.2.6.8 and 6.1.1.4'
    'N' 'N' 0.0061 0.0033
                         'International Tables Vol C Tables 4.2.6.8 and 6.1.1.4'
    'O' 'O' 0.0106 0.0060
                         'International Tables Vol C Tables 4.2.6.8 and 6.1.1.4'
    'Cu' 'Cu' 0.3201 1.2651
                         'International Tables Vol C Tables 4.2.6.8 and 6.1.1.4'
_computing_data_collection     'SMART (Bruker, 2007)'
_computing_cell_refinement     'SAINT (Bruker, 2007)'
_computing_data_reduction     'SAINT (Bruker, 2007)'
_computing_structure_solution     'SHELXS97 (Sheldrick, 2008)'
_computing_structure_refinement     'SHELXL97 (Sheldrick, 2008)'
_computing_molecular_graphics
           'SHELXTL (Sheldrick, 2008) and Mercury (Macrae <i>et al.</i>,  2006)'
_computing_publication_material     'SHELXTL (Sheldrick, 2008)'
loop_
    _atom_site_type_symbol
    _atom_site_label
    _atom_site_fract_x
    _atom_site_fract_y
    _atom_site_fract_z
    _atom_site_U_iso_or_equiv
    _atom_site_adp_type
    _atom_site_calc_flag
    _atom_site_refinement_flags
    _atom_site_occupancy
    _atom_site_disorder_assembly
    _atom_site_disorder_group
    Cu Cu1 0.0000 0.5000 1.0000 0.03498(16) Uani d S 1 . .
    O O1 -0.0727(2) 0.61455(15) 0.85150(10) 0.0366(3) Uani d . 1 . .
    O O2 -0.1196(2) 0.56084(18) 0.66400(11) 0.0410(3) Uani d . 1 . .
    N N1 0.0637(2) 0.30822(17) 0.90970(11) 0.0281(3) Uani d . 1 . .
    N N2 0.0994(2) 0.0660(2) 0.74999(14) 0.0379(4) Uani d . 1 . .
    C C1 0.1310(3) 0.1525(2) 0.94293(15) 0.0323(4) Uani d . 1 . .
    H H1 0.1685 0.1252 1.0208 0.039 Uiso calc R 1 . .
    C C2 0.1451(3) 0.0321(2) 0.86246(19) 0.0388(4) Uani d . 1 . .
    H H2 0.1880 -0.0765 0.8874 0.047 Uiso calc R 1 . .
    C C3 0.0352(3) 0.2226(2) 0.71834(15) 0.0334(4) Uani d . 1 . .
    H H3 0.0033 0.2509 0.6407 0.040 Uiso calc R 1 . .
    C C4 0.0146(2) 0.3439(2) 0.79692(14) 0.0277(4) Uani d . 1 . .
    C C5 -0.0665(3) 0.5207(2) 0.76592(16) 0.0299(4) Uani d . 1 . .
    O O1W 0.3669(2) 0.63676(18) 1.04173(12) 0.0483(4) Uani d . 1 . .
    H H1A 0.3551 0.7207 1.0796 0.058 Uiso d . 1 . .
    H H1B 0.4636 0.5788 1.0781 0.058 Uiso d . 1 . .
loop_
    _atom_site_aniso_label
    _atom_site_aniso_U_11
    _atom_site_aniso_U_22
    _atom_site_aniso_U_33
    _atom_site_aniso_U_12
    _atom_site_aniso_U_13
    _atom_site_aniso_U_23
    Cu1 0.0529(2) 0.0279(2) 0.0235(2) 0.00894(12) 0.00891(15) -0.00016(10)
    O1 0.0516(8) 0.0285(6) 0.0285(7) 0.0070(5) 0.0085(5) 0.0008(5)
    O2 0.0550(8) 0.0383(7) 0.0252(7) 0.0039(6) 0.0022(6) 0.0042(6)
    N1 0.0298(7) 0.0275(7) 0.0256(7) 0.0002(5) 0.0050(5) 0.0003(6)
    N2 0.0438(9) 0.0331(8) 0.0380(9) 0.0012(7) 0.0127(7) -0.0059(7)
    C1 0.0343(9) 0.0327(9) 0.0287(9) 0.0030(7) 0.0059(7) 0.0043(7)
    C2 0.0417(10) 0.0292(9) 0.0468(12) 0.0066(7) 0.0139(9) 0.0022(8)
    C3 0.0356(9) 0.0352(9) 0.0287(9) -0.0023(7) 0.0073(7) -0.0023(7)
    C4 0.0271(8) 0.0292(8) 0.0258(8) -0.0022(6) 0.0049(6) -0.0005(6)
    C5 0.0299(8) 0.0287(8) 0.0292(10) -0.0006(6) 0.0039(7) 0.0010(7)
    O1W 0.0578(9) 0.0406(8) 0.0456(8) 0.0054(6) 0.0116(7) -0.0037(6)
loop_
    _geom_bond_atom_site_label_1
    _geom_bond_atom_site_label_2
    _geom_bond_site_symmetry_2
    _geom_bond_distance
    _geom_bond_publ_flag
    Cu1 O1 . 1.9486(12) y
    Cu1 N1 . 1.9753(14) y
    Cu1 O1W . 2.6143(14) y
    O1 C5 . 1.279(2) ?
    O2 C5 . 1.227(2) ?
    N1 C1 . 1.336(2) ?
    N1 C4 . 1.340(2) ?
    N2 C3 . 1.333(3) ?
    N2 C2 . 1.335(3) ?
    C1 C2 . 1.378(3) ?
    C1 H1 . 0.9300 ?
    C2 H2 . 0.9300 ?
    C3 C4 . 1.379(2) ?
    C3 H3 . 0.9300 ?
    C4 C5 . 1.510(2) ?
    O1W H1A . 0.82 ?
    O1W H1B . 0.82 ?
loop_
    _geom_angle_atom_site_label_1
    _geom_angle_atom_site_label_2
    _geom_angle_atom_site_label_3
    _geom_angle_site_symmetry_1
    _geom_angle_site_symmetry_3
    _geom_angle
    _geom_angle_publ_flag
    O1 Cu1 O1 3_567 . 180.0 ?
    O1 Cu1 N1 3_567 3_567 83.73(5) ?
    O1 Cu1 N1 . 3_567 96.27(5) ?
    O1 Cu1 N1 3_567 . 96.27(5) ?
    O1 Cu1 N1 . . 83.73(5) ?
    N1 Cu1 N1 3_567 . 180.0 ?
    O1W Cu1 N1 . . 95.50(5) ?
    O1W Cu1 O1 . . 89.03(5) ?
    O1W Cu1 N1 . 3_567 84.50(5) ?
    O1W Cu1 O1 . 3_567 90.97(5) ?
    C5 O1 Cu1 . . 114.57(11) ?
    C1 N1 C4 . . 118.16(14) ?
    C1 N1 Cu1 . . 130.31(12) ?
    C4 N1 Cu1 . . 111.33(11) ?
    C3 N2 C2 . . 116.61(16) ?
    N1 C1 C2 . . 120.36(16) ?
    N1 C1 H1 . . 119.8 ?
    C2 C1 H1 . . 119.8 ?
    N2 C2 C1 . . 122.29(18) ?
    N2 C2 H2 . . 118.9 ?
    C1 C2 H2 . . 118.9 ?
    N2 C3 C4 . . 122.17(16) ?
    N2 C3 H3 . . 118.9 ?
    C4 C3 H3 . . 118.9 ?
    N1 C4 C3 . . 120.37(16) ?
    N1 C4 C5 . . 115.01(15) ?
    C3 C4 C5 . . 124.60(16) ?
    O2 C5 O1 . . 126.37(16) ?
    O2 C5 C4 . . 118.61(16) ?
    O1 C5 C4 . . 115.02(15) ?
    H1A O1W H1B . . 109 ?
loop_
    _geom_hbond_atom_site_label_D
    _geom_hbond_atom_site_label_H
    _geom_hbond_atom_site_label_A
    _geom_hbond_site_symmetry_A
    _geom_hbond_distance_DH
    _geom_hbond_distance_HA
    _geom_hbond_distance_DA
    _geom_hbond_angle_DHA
    _geom_hbond_publ_flag
    O1W H1A O2 4_676 0.82 1.99 2.796(2) 168 y
    O1W H1B N2 4_666 0.82 2.33 3.041(2) 145 y
    C1 H1 O2 4_666 0.93 2.42 3.226(2) 144 y
