# Supplementary material for: A polymorph of diaqua­bis(pyrazine-2-carboxyl­ato-κ2 N 1,O)copper(II)
Source: Acta Crystallogr Sect E Struct Rep Online. 2009 Nov 4;65(Pt 12):m1511. doi: 10.1107/S1600536809045371 (PMC2971785; doi:10.1107/S1600536809045371)
Supplement: Supplementary file 2 [file e-65-m1511-Isup2.hkl]

# 
# h,k,l, Fc-squared, Fo-squared, sigma(Fo-squared) and status flag 
# 
data_I
_shelx_title ' w014 in P2(1)/n' 
_shelx_refln_list_code          4 
_shelx_F_calc_maximum      128.11 
_exptl_crystal_F_000       350.00 
_reflns_d_resolution_high  0.8085 
 
loop_ 
 _symmetry_equiv_pos_as_xyz 
 'x, y, z' 
 '-x+1/2, y+1/2, -z+1/2' 
 '-x, -y, -z' 
 'x-1/2, -y-1/2, z-1/2' 
 
_cell_length_a     6.7066 
_cell_length_b     7.9041 
_cell_length_c    12.0301 
_cell_angle_alpha  90.000 
_cell_angle_beta  105.036 
_cell_angle_gamma  90.000 
 
_shelx_F_squared_multiplier     1.000 
 
loop_ 
 _refln_index_h 
 _refln_index_k 
 _refln_index_l 
 _refln_F_squared_calc 
 _refln_F_squared_meas 
 _refln_F_squared_sigma 
 _refln_observed_status 
   2   0   0    13631.67    12658.30     79.54 o 
   4   0   0       40.04       43.89      1.53 o 
   6   0   0       51.38       49.20      2.07 o 
   1   1   0     4848.87     4911.42     26.02 o 
   2   1   0     7118.06     7131.51     33.91 o 
   3   1   0     4252.64     4441.94     20.20 o 
   4   1   0      541.84      603.42      4.11 o 
   5   1   0      320.02      337.16      3.37 o 
   6   1   0        1.01        0.98      0.57 o 
   7   1   0        0.63        0.68      0.84 o 
   0   2   0     4892.99     4721.80     38.23 o 
   1   2   0      254.36      246.11      4.58 o 
   2   2   0      757.41      685.58      3.87 o 
   3   2   0       43.52       44.22      1.02 o 
   4   2   0       22.69       18.21      0.71 o 
   5   2   0      309.38      308.36      4.64 o 
   6   2   0       51.61       53.71      3.81 o 
   7   2   0       10.32       10.50      1.73 o 
   1   3   0     1509.46     1439.00      9.81 o 
   2   3   0     2168.90     2401.39     13.04 o 
   3   3   0      122.16      102.98      1.28 o 
   4   3   0        7.74        6.43      0.66 o 
   5   3   0      104.20      111.41      2.12 o 
   6   3   0      134.66      129.10      6.78 o 
   7   3   0       71.70       80.49      4.02 o 
   0   4   0      281.20      235.75      2.93 o 
   1   4   0       27.77       24.43      0.50 o 
   2   4   0      959.91      976.03      6.45 o 
   3   4   0        1.07        2.02      0.47 o 
   4   4   0      729.09      733.28      5.89 o 
   5   4   0       44.69       45.61      1.49 o 
   6   4   0       71.18       74.77      2.44 o 
   7   4   0        9.20        8.47      1.20 o 
   1   5   0     1036.05     1031.22      5.98 o 
   2   5   0        6.13        7.95      0.63 o 
   3   5   0      541.99      527.65      4.67 o 
   4   5   0        0.05       -0.11      0.50 o 
   5   5   0      122.52      115.59      2.33 o 
   6   5   0        5.43        5.16      1.01 o 
   0   6   0      946.63      888.16      8.95 o 
   1   6   0       10.23       10.37      0.70 o 
   2   6   0      634.10      616.24      7.33 o 
   3   6   0        0.23       -0.10      0.46 o 
   4   6   0      252.00      250.88      3.39 o 
   5   6   0       23.69       24.74      1.38 o 
   6   6   0       95.73      100.13      2.76 o 
   1   7   0      506.81      504.23      9.10 o 
   2   7   0       45.68       46.24      1.72 o 
   3   7   0      777.73      788.18      7.67 o 
   4   7   0        0.50        0.91      0.63 o 
   5   7   0      192.91      187.97      3.30 o 
   0   8   0      210.02      194.65      5.81 o 
   1   8   0       39.29       38.04      3.33 o 
   2   8   0      199.14      195.00     12.39 o 
   3   8   0        8.73        6.00      0.98 o 
   4   8   0      130.28      128.25      2.84 o 
   1   9   0      150.12      141.46      3.79 o 
   2   9   0       12.85       16.37      2.55 o 
   3   9   0       31.20       27.99      2.79 o 
  -7   0   1        1.55        3.76      1.08 o 
  -5   0   1      276.45      273.62      4.25 o 
  -3   0   1     2257.00     2257.43     16.80 o 
  -1   0   1     6222.81     5736.96     54.13 o 
   1   0   1     6613.05     6282.02     46.57 o 
   3   0   1     1590.14     1650.88     12.69 o 
   5   0   1      293.34      293.28      5.37 o 
   7   0   1       74.60       70.62      3.96 o 
  -8   1   1        0.53        0.30      0.91 o 
  -7   1   1        9.67        7.21      1.08 o 
  -6   1   1       14.71       16.02      1.36 o 
  -5   1   1      193.38      196.06      2.94 o 
  -4   1   1     2365.71     2505.49     30.22 o 
  -3   1   1      910.06      977.78      7.36 o 
  -2   1   1    16413.00    14933.80    127.85 o 
  -1   1   1     1449.73     1503.76     24.70 o 
   0   1   1     3682.19     3672.03     23.43 o 
   1   1   1      746.08      747.02      3.64 o 
   2   1   1        6.96        5.35      0.55 o 
   3   1   1       54.96       53.40      0.84 o 
   4   1   1      333.13      327.70      2.54 o 
   5   1   1        0.15        0.66      0.45 o 
   6   1   1      161.97      166.02      2.68 o 
   7   1   1        2.73        4.91      1.10 o 
  -7   2   1      200.30      197.18      3.67 o 
  -6   2   1      156.10      145.41      3.02 o 
  -5   2   1     1144.50     1175.58      9.20 o 
  -4   2   1      877.35      932.03      9.26 o 
  -3   2   1     2344.30     2437.46     13.17 o 
  -2   2   1       91.65       99.05      1.58 o 
  -1   2   1     2378.28     2407.70     14.61 o 
   0   2   1     1575.92     1764.90      9.78 o 
   1   2   1     1114.71     1102.98      6.29 o 
   2   2   1      278.11      278.86      2.50 o 
   3   2   1      126.72      119.25      1.44 o 
   4   2   1       56.73       53.57      1.24 o 
   5   2   1       47.69       44.75      1.85 o 
   6   2   1        7.33        7.64      0.88 o 
   7   2   1       19.14       23.86      1.75 o 
  -7   3   1        9.52        7.38      1.13 o 
  -6   3   1      158.23      155.84      3.27 o 
  -5   3   1        2.21        4.09      2.28 o 
  -4   3   1     1082.42     1080.31      7.48 o 
  -3   3   1      123.34      121.33      2.08 o 
  -2   3   1     2246.66     2244.51     12.32 o 
  -1   3   1     1029.91     1132.55      5.99 o 
   0   3   1       29.17       16.00      0.43 o 
   1   3   1      437.89      467.26      2.84 o 
   2   3   1       13.82        6.49      0.48 o 
   3   3   1       10.40       13.59      0.95 o 
   4   3   1      396.41      366.11      5.95 o 
   5   3   1        2.06        2.28      0.59 o 
   6   3   1      124.27      118.80      2.39 o 
   7   3   1        9.70        9.81      1.49 o 
  -7   4   1       50.12       51.73      2.13 o 
  -6   4   1        1.40        1.18      0.79 o 
  -5   4   1      199.77      200.18      3.28 o 
  -4   4   1       23.14       19.04      1.07 o 
  -3   4   1      179.18      167.81      2.26 o 
  -2   4   1      754.94      802.93      4.87 o 
  -1   4   1      662.26      598.47      3.32 o 
   0   4   1     2038.90     2241.81      9.94 o 
   1   4   1     1419.81     1351.62      9.40 o 
   2   4   1        9.80        7.13      0.55 o 
   3   4   1      530.76      537.85      4.50 o 
   4   4   1      329.41      334.38      6.83 o 
   5   4   1      161.62      164.75      3.97 o 
   6   4   1       45.54       41.79      1.58 o 
   7   4   1       51.63       58.48      2.77 o 
  -7   5   1        5.68        5.61      2.03 o 
  -6   5   1       69.01       67.00      2.23 o 
  -5   5   1       58.06       56.02      1.88 o 
  -4   5   1      305.10      300.57      3.58 o 
  -3   5   1      110.39      107.39      1.93 o 
  -2   5   1      589.98      574.69      4.68 o 
  -1   5   1       12.92       12.05      0.56 o 
   0   5   1      905.29      943.03      4.98 o 
   1   5   1        3.46        5.70      0.53 o 
   2   5   1     1272.79     1329.99      8.54 o 
   3   5   1       16.29       17.64      0.89 o 
   4   5   1      546.91      562.08      7.58 o 
   5   5   1        8.50       10.37      0.96 o 
   6   5   1       24.65       26.63      1.39 o 
  -6   6   1        0.92        1.08      0.86 o 
  -5   6   1      151.76      141.03      3.57 o 
  -4   6   1       13.41       14.00      1.17 o 
  -3   6   1      325.71      319.16      5.32 o 
  -2   6   1      157.95      150.99      2.29 o 
  -1   6   1      934.41      934.36     10.17 o 
   0   6   1      222.54      226.56      3.06 o 
   1   6   1     1167.94     1199.32      7.95 o 
   2   6   1       47.42       45.03      1.31 o 
   3   6   1      331.74      338.89      3.79 o 
   4   6   1        6.60        6.96      1.00 o 
   5   6   1       47.84       48.57      1.68 o 
   6   6   1       13.46       12.22      1.42 o 
  -5   7   1       16.15       17.97      1.50 o 
  -4   7   1      110.33      103.46      2.57 o 
  -3   7   1        1.23        0.27      0.58 o 
  -2   7   1      139.39      128.17      2.26 o 
  -1   7   1       87.52       86.35      4.58 o 
   0   7   1      520.78      505.33     15.78 o 
   1   7   1       12.65       13.64      1.02 o 
   2   7   1      490.01      487.09      4.70 o 
   3   7   1        1.49        1.32      0.55 o 
   4   7   1      132.61      135.69      2.61 o 
   5   7   1        6.29        7.17      0.96 o 
  -4   8   1       12.79       12.63      1.23 o 
  -3   8   1      350.16      341.78      5.81 o 
  -2   8   1        1.35        2.53      0.95 o 
  -1   8   1      320.33      309.47     15.93 o 
   0   8   1        3.46        2.66      0.92 o 
   1   8   1      113.93      111.63      4.86 o 
   2   8   1      140.57      141.43      3.00 o 
   3   8   1       29.23       32.46      2.06 o 
   4   8   1       53.19       53.82      1.82 o 
  -3   9   1       18.52       16.62      1.70 o 
  -2   9   1      103.98       96.53      5.14 o 
  -1   9   1        7.81        7.60      1.30 o 
   0   9   1      325.04      325.74      5.82 o 
   1   9   1        3.61        5.56      1.15 o 
   2   9   1      133.59      142.47      3.81 o 
  -8   0   2       14.92       11.34      2.50 o 
  -6   0   2      761.50      783.59      8.82 o 
  -4   0   2      604.38      542.82      6.60 o 
  -2   0   2     2676.63     2853.66     20.21 o 
   0   0   2       38.31       25.82      0.98 o 
   2   0   2     2380.35     2451.58     16.94 o 
   4   0   2       68.52       65.22      1.58 o 
   6   0   2       37.94       38.15      1.63 o 
  -8   1   2        0.07        0.84      1.03 o 
  -7   1   2       43.10       43.76      2.13 o 
  -6   1   2       42.19       40.69      1.37 o 
  -5   1   2      260.04      257.94      2.91 o 
  -4   1   2      524.74      523.83      5.08 o 
  -3   1   2     2340.09     2284.07     28.59 o 
  -2   1   2       68.01       71.90      2.31 o 
  -1   1   2     1558.21     1583.39      9.32 o 
   0   1   2     1292.47     1370.14      8.09 o 
   1   1   2        7.66        8.15      0.53 o 
   2   1   2       22.28       15.42      0.48 o 
   3   1   2      878.46      856.52      4.55 o 
   4   1   2        1.52        1.66      0.36 o 
   5   1   2      397.35      401.43      3.47 o 
   6   1   2       72.00       73.93      1.83 o 
   7   1   2       31.14       30.92      2.80 o 
  -8   2   2       23.63       27.20      1.79 o 
  -7   2   2        2.68        2.55      0.94 o 
  -6   2   2      667.11      654.56      6.62 o 
  -5   2   2      144.19      138.63      3.52 o 
  -4   2   2     2924.39     2993.93     18.55 o 
  -3   2   2        0.75        1.37      0.43 o 
  -2   2   2     1090.98     1047.81      6.00 o 
  -1   2   2     1052.08     1109.21     15.53 o 
   0   2   2      202.10      163.38      2.53 o 
   1   2   2      224.88      252.45      1.76 o 
   2   2   2     2062.93     2084.28     16.03 o 
   3   2   2      411.83      449.92      3.03 o 
   4   2   2      934.84      933.35      7.17 o 
   5   2   2        0.02       -0.27      0.49 o 
   6   2   2      163.58      152.62      3.74 o 
   7   2   2        0.07       -0.62      0.96 o 
  -7   3   2      407.25      391.56      7.28 o 
  -6   3   2       55.57       50.12      1.84 o 
  -5   3   2      580.42      593.16      8.40 o 
  -4   3   2      285.95      286.46      7.13 o 
  -3   3   2      290.50      284.93      3.84 o 
  -2   3   2      467.74      511.76      7.68 o 
  -1   3   2     2170.29     2296.03     22.74 o 
   0   3   2      140.03      157.71      1.84 o 
   1   3   2     3025.30     3223.58     21.60 o 
   2   3   2       86.42       85.42      1.07 o 
   3   3   2      330.81      315.49      3.04 o 
   4   3   2        4.79        4.83      0.62 o 
   5   3   2       80.80       77.78      1.77 o 
   6   3   2       21.83       22.28      1.44 o 
   7   3   2       94.29       93.57      3.57 o 
  -7   4   2        2.10        3.09      0.93 o 
  -6   4   2      111.62      112.10      2.70 o 
  -5   4   2      137.44      138.58      2.75 o 
  -4   4   2      677.61      687.26      8.21 o 
  -3   4   2      214.13      209.25      2.88 o 
  -2   4   2      762.84      789.55      7.49 o 
  -1   4   2       56.98       64.57      0.95 o 
   0   4   2      195.63      159.54      3.54 o 
   1   4   2      162.27      194.68      1.72 o 
   2   4   2     1093.06     1068.15      6.96 o 
   3   4   2       60.01       61.19      1.40 o 
   4   4   2      834.76      825.95      8.69 o 
   5   4   2       25.59       26.34      2.39 o 
   6   4   2      102.59      101.44      2.90 o 
  -7   5   2       24.28       23.69      1.66 o 
  -6   5   2        5.22        4.99      0.95 o 
  -5   5   2       31.61       30.63      1.52 o 
  -4   5   2      160.95      158.71      2.84 o 
  -3   5   2      151.43      142.53      2.50 o 
  -2   5   2     1068.31     1136.10      8.49 o 
  -1   5   2      945.61      894.63      6.00 o 
   0   5   2        2.41        1.19      0.35 o 
   1   5   2     1439.25     1504.19      9.17 o 
   2   5   2      471.05      482.30      4.34 o 
   3   5   2      868.95      890.14      6.62 o 
   4   5   2        0.51        0.74      0.51 o 
   5   5   2      392.42      385.72      4.39 o 
   6   5   2       17.99       16.07      1.45 o 
  -6   6   2       25.56       27.31      1.97 o 
  -5   6   2       64.69       56.95      2.01 o 
  -4   6   2        3.19        3.81      0.76 o 
  -3   6   2       47.34       43.91      1.56 o 
  -2   6   2      189.19      189.89      2.92 o 
  -1   6   2      516.10      513.10     10.03 o 
   0   6   2     1247.31     1297.69      9.77 o 
   1   6   2       55.40       55.24      1.35 o 
   2   6   2      655.54      667.61      5.47 o 
   3   6   2       16.92       14.11      1.20 o 
   4   6   2       64.26       67.64      1.79 o 
   5   6   2        9.69        8.60      1.14 o 
  -5   7   2      115.65      110.66      3.08 o 
  -4   7   2       43.56       42.39      1.76 o 
  -3   7   2      542.27      542.62     11.25 o 
  -2   7   2        5.50        4.37      0.75 o 
  -1   7   2      112.08      113.38      2.91 o 
   0   7   2      354.39      355.52      6.66 o 
   1   7   2       51.05       42.13      1.54 o 
   2   7   2       94.32       99.67      2.03 o 
   3   7   2        8.91       11.11      0.92 o 
   4   7   2        1.87        0.54      0.62 o 
   5   7   2       98.39      102.77      3.75 o 
  -4   8   2      107.48      102.18      2.76 o 
  -3   8   2       16.74       15.50      2.00 o 
  -2   8   2      335.14      332.70     10.82 o 
  -1   8   2       73.17       70.04      2.57 o 
   0   8   2      358.33      371.13      6.64 o 
   1   8   2       10.40       11.15      1.42 o 
   2   8   2       12.75       14.14      1.18 o 
   3   8   2      168.82      170.08      2.94 o 
   4   8   2        3.33        3.35      0.79 o 
  -3   9   2      241.38      254.76      5.33 o 
  -2   9   2        6.92        7.42      1.37 o 
  -1   9   2      244.48      252.32      5.05 o 
   0   9   2        1.63        1.51      0.90 o 
   1   9   2      122.56      135.80      3.65 o 
   2   9   2       13.13       13.74      2.45 o 
  -7   0   3       76.85       79.28      2.83 o 
  -5   0   3      328.82      316.10      4.64 o 
  -3   0   3     1325.43     1280.34     10.55 o 
  -1   0   3      692.68      674.25      5.50 o 
   1   0   3      445.84      415.65      7.22 o 
   3   0   3      581.63      575.36      4.87 o 
   5   0   3      228.23      235.26      3.38 o 
  -8   1   3      135.68      133.48      3.30 o 
  -7   1   3       19.48       20.34      1.47 o 
  -6   1   3      215.41      208.63      2.86 o 
  -5   1   3       66.94       66.68      1.50 o 
  -4   1   3       40.87       51.66      1.44 o 
  -3   1   3      174.97      187.01      3.47 o 
  -2   1   3        8.48        5.92      0.54 o 
  -1   1   3      487.04      500.49      4.33 o 
   0   1   3     3702.74     3671.68     18.69 o 
   1   1   3       70.75       75.26      1.72 o 
   2   1   3     1388.79     1356.23      6.30 o 
   3   1   3        9.93        5.77      0.39 o 
   4   1   3      371.48      382.45      2.97 o 
   5   1   3        1.55        1.45      0.51 o 
   6   1   3      232.53      244.71      4.97 o 
   7   1   3        2.77        2.81      1.47 o 
  -8   2   3       23.62       17.13      1.56 o 
  -7   2   3       12.64       18.08      1.37 o 
  -6   2   3      258.57      244.03      3.79 o 
  -5   2   3      218.70      210.47      3.19 o 
  -4   2   3      464.07      478.93      4.71 o 
  -3   2   3     1188.39     1172.39      9.92 o 
  -2   2   3       49.09       43.62      0.87 o 
  -1   2   3     1562.86     1708.18     21.23 o 
   0   2   3      463.99      475.61      3.03 o 
   1   2   3     1491.44     1481.56      7.23 o 
   2   2   3        3.16        2.99      0.35 o 
   3   2   3      591.08      603.65      4.61 o 
   4   2   3       45.47       47.34      1.09 o 
   5   2   3      225.48      233.60      4.38 o 
   6   2   3        3.96        3.74      1.09 o 
   7   2   3      100.84      103.97      3.66 o 
  -7   3   3        4.76        4.57      1.05 o 
  -6   3   3      226.78      225.97      3.74 o 
  -5   3   3        0.04       -0.44      0.64 o 
  -4   3   3      417.36      423.76      4.51 o 
  -3   3   3       23.30       19.44      1.60 o 
  -2   3   3     2658.34     2779.80     41.88 o 
  -1   3   3      357.03      383.65      3.52 o 
   0   3   3     5165.41     5353.74     32.90 o 
   1   3   3       88.80       93.53      1.12 o 
   2   3   3     1722.44     1798.49     17.27 o 
   3   3   3      107.96      105.42      1.68 o 
   4   3   3      416.42      412.56      3.91 o 
   5   3   3      117.22      116.10      2.59 o 
   6   3   3      108.71      110.91      3.87 o 
   7   3   3       24.72       23.51      2.11 o 
  -7   4   3       37.46       37.46      1.88 o 
  -6   4   3       14.75       16.01      1.35 o 
  -5   4   3      199.46      190.29      3.22 o 
  -4   4   3       26.82       26.92      1.22 o 
  -3   4   3      603.83      627.97      6.68 o 
  -2   4   3      139.15      146.29      2.42 o 
  -1   4   3     1958.29     2037.80     21.26 o 
   0   4   3        1.56        0.80      0.32 o 
   1   4   3     3422.71     3558.09     30.66 o 
   2   4   3      175.19      195.00      2.46 o 
   3   4   3     1387.27     1426.17     10.46 o 
   4   4   3        0.96        1.09      0.52 o 
   5   4   3      228.80      223.52      3.75 o 
   6   4   3       11.85       10.21      1.56 o 
  -7   5   3        0.06       -0.36      0.80 o 
  -6   5   3        0.79        0.84      0.80 o 
  -5   5   3       32.06       32.68      1.54 o 
  -4   5   3       14.28       16.51      1.11 o 
  -3   5   3       82.53       76.08      3.17 o 
  -2   5   3      436.82      422.08      4.35 o 
  -1   5   3       29.86       23.81      1.84 o 
   0   5   3      851.52      815.45      5.64 o 
   1   5   3       39.66       36.21      1.68 o 
   2   5   3      786.94      786.49      5.88 o 
   3   5   3       16.92       15.90      0.89 o 
   4   5   3      539.91      528.04      4.97 o 
   5   5   3        5.74        6.78      1.05 o 
   6   5   3      147.06      139.02      5.37 o 
  -6   6   3       97.52       90.20      3.38 o 
  -5   6   3       53.40       54.11      4.03 o 
  -4   6   3        1.18        1.84      0.67 o 
  -3   6   3       18.14       14.89      1.03 o 
  -2   6   3      447.11      443.24      4.74 o 
  -1   6   3       32.69       32.64      1.65 o 
   0   6   3      238.42      240.03      2.73 o 
   1   6   3      460.49      453.87      4.16 o 
   2   6   3       33.09       29.64      1.27 o 
   3   6   3      609.85      593.54     10.19 o 
   4   6   3       10.61       11.97      2.60 o 
   5   6   3       99.82       91.05      2.68 o 
  -5   7   3       24.53       25.75      1.59 o 
  -4   7   3      298.04      314.18      9.95 o 
  -3   7   3        0.89        0.59      0.80 o 
  -2   7   3      440.04      447.60      5.05 o 
  -1   7   3      113.52      103.61      5.35 o 
   0   7   3      175.11      163.82      4.02 o 
   1   7   3       83.09       81.78      2.09 o 
   2   7   3       52.01       53.32      1.53 o 
   3   7   3        2.40        1.84      0.64 o 
   4   7   3       37.81       39.83      1.92 o 
  -4   8   3        6.92        6.39      1.08 o 
  -3   8   3      212.84      207.92      6.63 o 
  -2   8   3        1.08        0.89      0.96 o 
  -1   8   3       74.53       74.99      2.60 o 
   0   8   3       39.53       36.50      4.26 o 
   1   8   3       44.24       49.12      2.16 o 
   2   8   3       23.52       22.17      1.38 o 
   3   8   3      150.67      154.44      4.79 o 
  -3   9   3       57.76       57.75      6.07 o 
  -2   9   3       69.26       72.02      6.88 o 
  -1   9   3       17.88       17.76      2.94 o 
   0   9   3       36.05       40.04      2.16 o 
   1   9   3       17.57       19.01      1.63 o 
   2   9   3       86.08       86.60      2.99 o 
  -8   0   4       40.34       44.86      3.72 o 
  -6   0   4      120.44      121.41      4.11 o 
  -2   0   4      247.42      226.52      3.95 o 
   0   0   4     2169.81     2103.41     15.41 o 
   2   0   4     4495.37     4829.10     33.23 o 
   4   0   4     1253.02     1429.82     13.40 o 
   6   0   4      125.77      129.97      4.77 o 
  -8   1   4        0.70       -0.29      0.88 o 
  -7   1   4       72.86       69.18      2.25 o 
  -6   1   4       41.85       39.60      3.00 o 
  -5   1   4      388.91      384.10      4.38 o 
  -4   1   4      309.40      315.48      3.84 o 
  -3   1   4     2014.40     1994.99     48.82 o 
  -2   1   4       86.84       85.38      1.35 o 
  -1   1   4     1692.82     1629.17     40.39 o 
   0   1   4     1667.68     1757.97      9.05 o 
   1   1   4       86.26       58.96      0.72 o 
   2   1   4       89.79      100.06      1.04 o 
   3   1   4      772.44      792.93      4.39 o 
   4   1   4       21.03       22.51      0.86 o 
   5   1   4      819.11      875.42      8.04 o 
   6   1   4        9.38        8.35      1.74 o 
   7   1   4       67.15       68.70      4.08 o 
  -8   2   4        4.18        7.79      1.24 o 
  -7   2   4       62.33       58.09      2.10 o 
  -6   2   4        2.04        2.25      0.79 o 
  -5   2   4       21.76       25.49      4.18 o 
  -4   2   4      918.36      934.03      7.62 o 
  -3   2   4      281.57      306.46      2.78 o 
  -2   2   4     4998.80     5208.76     29.24 o 
  -1   2   4     2464.24     2708.72     33.40 o 
   0   2   4     1621.24     1578.14      8.37 o 
   1   2   4       24.90       24.70      1.00 o 
   2   2   4      457.57      459.91      2.78 o 
   3   2   4      935.88      960.30      5.43 o 
   4   2   4      313.22      318.52      3.29 o 
   5   2   4        5.62        4.20      1.09 o 
   6   2   4       13.20       14.06      1.80 o 
  -7   3   4       14.37       17.90      1.45 o 
  -6   3   4       18.41       17.31      1.35 o 
  -5   3   4      337.06      335.55      4.31 o 
  -4   3   4       22.90       18.47      1.08 o 
  -3   3   4      505.39      491.99      4.06 o 
  -2   3   4       58.61       74.88      1.70 o 
  -1   3   4     2743.03     2887.88     21.83 o 
   0   3   4       73.21       93.38      1.23 o 
   1   3   4     4519.95     4725.90     24.96 o 
   2   3   4        1.44        2.49      0.35 o 
   3   3   4      619.35      635.53      4.84 o 
   4   3   4        0.18        0.49      0.58 o 
   5   3   4       10.93       11.83      1.46 o 
   6   3   4        0.12       -0.28      0.96 o 
  -7   4   4       60.43       59.70      2.30 o 
  -6   4   4       22.53       20.36      1.40 o 
  -5   4   4       30.68       31.94      1.49 o 
  -4   4   4      486.76      471.70      5.07 o 
  -3   4   4        1.23        0.39      0.47 o 
  -2   4   4     3311.65     3404.47     45.79 o 
  -1   4   4        0.04        1.49      1.11 o 
   0   4   4     1349.78     1390.53      9.77 o 
   1   4   4       24.35       25.45      0.95 o 
   2   4   4      530.45      538.47      5.83 o 
   3   4   4       18.88       18.94      1.84 o 
   4   4   4      509.64      518.30      5.77 o 
   5   4   4        6.25        5.47      1.24 o 
   6   4   4       74.77       78.56      4.11 o 
  -7   5   4       49.41       54.78      2.28 o 
  -6   5   4       34.38       30.20      1.66 o 
  -5   5   4       67.77       66.75      2.29 o 
  -4   5   4      712.84      734.05     11.94 o 
  -3   5   4      147.09      149.33      2.63 o 
  -2   5   4       18.72       16.16      1.42 o 
  -1   5   4     1103.48     1094.53      8.12 o 
   0   5   4      227.84      219.24      2.56 o 
   1   5   4     1542.72     1544.18      9.50 o 
   2   5   4       85.09       93.21      1.72 o 
   3   5   4      268.11      249.51      3.72 o 
   4   5   4       64.87       59.63      3.24 o 
   5   5   4       18.11       18.80      1.86 o 
  -6   6   4      157.39      158.93      3.47 o 
  -5   6   4       35.74       31.55      1.91 o 
  -4   6   4      233.08      237.86      4.21 o 
  -3   6   4       18.49       16.54      1.33 o 
  -2   6   4      181.04      172.92      7.53 o 
  -1   6   4       37.49       34.93      1.29 o 
   0   6   4      647.73      660.27      5.21 o 
   1   6   4        0.25       -0.33      0.40 o 
   2   6   4      728.34      722.81     13.11 o 
   3   6   4        1.89        3.72      0.79 o 
   4   6   4      134.27      123.82      3.74 o 
   5   6   4        8.92        6.81      2.65 o 
  -5   7   4       13.60       16.34      2.46 o 
  -4   7   4        7.88        8.62      1.03 o 
  -3   7   4      326.31      319.69      4.38 o 
  -2   7   4       12.01       10.63      1.23 o 
  -1   7   4      894.13      895.51      9.55 o 
   0   7   4       23.59       26.28      1.28 o 
   1   7   4      585.98      564.62      5.97 o 
   2   7   4        0.11       -0.16      0.51 o 
   3   7   4      199.86      182.46      3.51 o 
   4   7   4        7.68        8.62      1.29 o 
  -4   8   4      103.33      108.84      3.51 o 
  -3   8   4       30.24       30.76      4.35 o 
  -2   8   4       49.12       45.82      2.21 o 
  -1   8   4        0.32        0.44      0.75 o 
   0   8   4      243.89      236.57      4.57 o 
   1   8   4       53.16       47.71      1.96 o 
   2   8   4      281.65      279.11      7.18 o 
   3   8   4        8.71        8.42      1.15 o 
  -2   9   4        6.06        4.87      1.16 o 
  -1   9   4       51.10       51.51      2.42 o 
   0   9   4        1.62        2.64      0.95 o 
   1   9   4      154.80      162.40      4.03 o 
  -7   0   5      223.61      225.82      6.84 o 
  -5   0   5      369.18      364.75      7.38 o 
  -3   0   5      306.94      280.63      5.22 o 
  -1   0   5      140.48       79.70      1.84 o 
   1   0   5     1214.38     1268.49     15.11 o 
   3   0   5     2664.25     2802.18     22.89 o 
   5   0   5      504.84      516.19      7.16 o 
  -8   1   5       14.88       16.32      1.87 o 
  -7   1   5       13.41       11.83      1.59 o 
  -6   1   5      420.81      424.62      6.24 o 
  -5   1   5      130.25      128.98      4.39 o 
  -4   1   5     1179.96     1221.42     10.86 o 
  -3   1   5      108.93      107.77      2.66 o 
  -2   1   5      490.80      458.20      3.81 o 
  -1   1   5      163.85      196.55      1.79 o 
   0   1   5     2469.43     2605.92     19.44 o 
   1   1   5      932.84     1086.02      7.20 o 
   2   1   5     2540.71     2671.29     26.34 o 
   3   1   5      238.40      240.45      2.77 o 
   4   1   5      290.00      297.58      3.40 o 
   5   1   5        0.15       -0.21      0.62 o 
   6   1   5       56.75       53.66      2.54 o 
  -8   2   5        0.98        0.09      1.11 o 
  -7   2   5       62.72       59.55      3.05 o 
  -6   2   5        1.51        1.08      0.71 o 
  -5   2   5      402.13      401.68      5.43 o 
  -4   2   5      104.08      101.26      2.53 o 
  -3   2   5     1716.18     1750.46     18.00 o 
  -2   2   5        4.70       10.27      4.24 o 
  -1   2   5     2599.03     2719.46     17.54 o 
   0   2   5      745.53      821.81      4.87 o 
   1   2   5     2168.16     2202.62     14.74 o 
   2   2   5       46.09       50.00      1.07 o 
   3   2   5      897.60      902.02      6.24 o 
   4   2   5        3.42        3.42      0.75 o 
   5   2   5       43.45       42.50      2.19 o 
   6   2   5        0.07       -0.86      0.86 o 
  -7   3   5        0.11        0.21      0.85 o 
  -6   3   5      106.66      101.30      3.72 o 
  -5   3   5        9.54        7.72      1.36 o 
  -4   3   5      866.47      862.17      6.89 o 
  -3   3   5        3.06        1.78      0.50 o 
  -2   3   5     1353.41     1357.12     14.63 o 
  -1   3   5      142.97      170.30      2.15 o 
   0   3   5     1111.17     1119.17     11.47 o 
   1   3   5      240.92      250.66      2.10 o 
   2   3   5      404.32      397.31      3.47 o 
   3   3   5       16.25       15.50      0.97 o 
   4   3   5        9.45        9.78      1.71 o 
   5   3   5      152.07      145.95      4.02 o 
   6   3   5        9.77        8.64      1.52 o 
  -7   4   5       10.90       13.74      1.38 o 
  -6   4   5       21.13       19.21      1.36 o 
  -5   4   5      161.61      159.38      3.03 o 
  -4   4   5       14.40       14.95      1.03 o 
  -3   4   5      810.72      838.63      9.07 o 
  -2   4   5       27.11       26.29      1.00 o 
  -1   4   5     1001.27      987.61     10.43 o 
   0   4   5       42.07       41.38      1.19 o 
   1   4   5      308.69      280.74      2.65 o 
   2   4   5        3.73        2.93      0.61 o 
   3   4   5       14.29       12.44      0.99 o 
   4   4   5       22.43       20.05      1.71 o 
   5   4   5        9.00       11.75      1.60 o 
   6   4   5       12.84       13.70      2.78 o 
  -7   5   5       14.54       14.15      1.95 o 
  -6   5   5      201.24      204.75      3.83 o 
  -5   5   5       35.21       33.31      2.24 o 
  -4   5   5      599.59      634.32      6.43 o 
  -3   5   5       43.06       38.53      1.73 o 
  -2   5   5     1152.96     1178.06     10.74 o 
  -1   5   5        0.42        0.13      0.43 o 
   0   5   5      748.47      757.85      4.88 o 
   1   5   5       10.69       10.93      0.84 o 
   2   5   5      202.10      199.95      3.16 o 
   3   5   5        0.44        0.13      0.55 o 
   4   5   5       68.55       59.18      4.67 o 
   5   5   5        0.06        0.69      1.12 o 
  -6   6   5       12.77       11.81      1.30 o 
  -5   6   5      258.02      249.92      4.11 o 
  -4   6   5       28.75       28.15      2.69 o 
  -3   6   5     1024.91     1008.96     10.38 o 
  -2   6   5      159.32      151.89      3.21 o 
  -1   6   5     1096.21     1132.03      9.05 o 
   0   6   5       69.65       63.87      1.47 o 
   1   6   5      313.08      315.31      3.43 o 
   2   6   5        9.45        8.37      0.93 o 
   3   6   5       94.73       98.60      2.48 o 
   4   6   5        0.19       -0.54      0.92 o 
   5   6   5       73.04       71.31      4.34 o 
  -5   7   5        0.14       -0.56      0.83 o 
  -4   7   5       71.39       70.22      2.61 o 
  -3   7   5       24.31       22.19      2.62 o 
  -2   7   5      322.12      325.29      5.25 o 
  -1   7   5       49.32       48.78      2.71 o 
   0   7   5      615.21      606.00      6.20 o 
   1   7   5        2.28        2.79      0.60 o 
   2   7   5      295.21      283.71      4.28 o 
   3   7   5        0.46        0.42      1.28 o 
   4   7   5       71.30       71.82      5.05 o 
  -4   8   5        1.02        2.61      2.79 o 
  -3   8   5      272.84      264.25      9.99 o 
  -2   8   5        0.13        0.32      0.82 o 
  -1   8   5      500.35      505.20     10.64 o 
   0   8   5        0.30        0.22      0.77 o 
   1   8   5      134.01      121.27      4.42 o 
   2   8   5        9.90       10.72      1.45 o 
   3   8   5       30.74       31.77      3.06 o 
  -2   9   5       61.96       59.00      2.63 o 
  -1   9   5       30.80       30.34      3.01 o 
   0   9   5      130.86      137.91      5.07 o 
  -8   0   6      101.66       90.30      4.77 o 
  -6   0   6      666.54      718.15     12.29 o 
  -4   0   6      566.28      564.12      8.97 o 
  -2   0   6      217.43      204.97      2.96 o 
   0   0   6      909.74      876.01     11.56 o 
   2   0   6      803.67      729.22     10.71 o 
   4   0   6      160.17      153.03      3.49 o 
   6   0   6       57.19       60.68      3.67 o 
  -8   1   6       15.62       17.66      2.01 o 
  -7   1   6       58.30       58.16      2.58 o 
  -6   1   6        0.03        0.28      0.84 o 
  -5   1   6       50.06       45.25      1.98 o 
  -4   1   6      215.98      211.27      3.57 o 
  -3   1   6      617.54      572.84      4.91 o 
  -2   1   6       35.61       31.25      0.85 o 
  -1   1   6     3603.85     3530.50     62.71 o 
   0   1   6      333.56      359.19      3.14 o 
   1   1   6     2288.06     2368.91     14.41 o 
   2   1   6       33.93       41.92      1.38 o 
   3   1   6      184.02      178.59      2.47 o 
   4   1   6        0.01       -0.05      0.57 o 
   5   1   6       57.99       55.84      1.94 o 
   6   1   6       16.21       14.59      2.27 o 
  -7   2   6       39.97       41.62      2.26 o 
  -6   2   6       81.94       79.79      2.73 o 
  -5   2   6       13.66       13.94      1.35 o 
  -4   2   6      186.09      175.87      2.94 o 
  -3   2   6     1153.49     1229.59      8.66 o 
  -2   2   6     1894.22     1989.37     21.30 o 
  -1   2   6      325.35      396.48      4.34 o 
   0   2   6     2244.92     2367.02     12.27 o 
   1   2   6       80.55       70.56      1.35 o 
   2   2   6      380.96      371.21      4.19 o 
   3   2   6        9.98        9.83      0.91 o 
   4   2   6      210.67      208.68      4.45 o 
   5   2   6       76.23       75.90      2.90 o 
   6   2   6      131.49      132.34      4.09 o 
  -7   3   6      104.47       96.99      7.07 o 
  -6   3   6        0.21        2.43      1.97 o 
  -5   3   6      831.10      870.64     13.07 o 
  -4   3   6        4.91        5.31      0.71 o 
  -3   3   6      615.66      608.21      9.99 o 
  -2   3   6      362.03      400.88      5.65 o 
  -1   3   6      350.12      309.45      3.74 o 
   0   3   6      243.93      257.25      2.34 o 
   1   3   6     1200.93     1193.66      7.60 o 
   2   3   6        0.62        0.62      0.42 o 
   3   3   6      325.64      322.68     17.89 o 
   4   3   6        0.19        0.42      0.89 o 
   5   3   6        1.61        1.55      1.01 o 
   6   3   6        0.01       -0.59      0.94 o 
  -7   4   6       15.98       18.49      1.81 o 
  -6   4   6      188.52      189.49      6.05 o 
  -5   4   6       30.68       26.04      1.70 o 
  -4   4   6      498.64      511.68      6.51 o 
  -3   4   6        1.22        0.79      0.65 o 
  -2   4   6     1620.39     1665.62     18.00 o 
  -1   4   6       80.39       85.97      2.08 o 
   0   4   6      324.98      317.61      3.87 o 
   1   4   6       95.01       82.45      1.53 o 
   2   4   6       35.46       36.75      1.39 o 
   3   4   6      351.23      328.45     12.24 o 
   4   4   6       20.31       20.75      1.82 o 
   5   4   6       17.11       13.92      1.94 o 
  -6   5   6      105.61      107.54      3.36 o 
  -5   5   6      573.30      608.68     12.78 o 
  -4   5   6       13.56       16.42      2.91 o 
  -3   5   6      519.18      549.73      6.73 o 
  -2   5   6       54.73       57.57      1.89 o 
  -1   5   6       39.29       36.90      1.23 o 
   0   5   6      666.77      679.72      4.62 o 
   1   5   6       30.87       28.04      1.25 o 
   2   5   6       70.47       68.06      4.43 o 
   3   5   6      152.24      157.81      4.67 o 
   4   5   6       77.34       76.05      3.09 o 
   5   5   6      132.43      134.04      7.07 o 
  -6   6   6      108.87      111.57      3.57 o 
  -5   6   6       40.18       40.40      2.94 o 
  -4   6   6      277.33      284.91      5.08 o 
  -3   6   6      206.42      206.85      5.79 o 
  -2   6   6      176.03      166.05      3.41 o 
  -1   6   6        3.64        4.72      0.70 o 
   0   6   6      159.85      159.52      2.98 o 
   1   6   6        8.93        9.41      0.93 o 
   2   6   6      241.13      247.94      3.87 o 
   3   6   6        0.03       -0.04      0.86 o 
   4   6   6      129.72      137.85      4.29 o 
  -5   7   6       95.20       98.32      3.33 o 
  -4   7   6       27.84       27.23      1.81 o 
  -3   7   6      371.23      386.47      6.04 o 
  -2   7   6       34.92       32.58      1.79 o 
  -1   7   6      266.68      277.56      4.72 o 
   0   7   6       28.52       25.99      1.71 o 
   1   7   6       43.26       48.48      1.77 o 
   2   7   6       32.70       30.00      1.56 o 
   3   7   6       88.57       96.94      3.58 o 
  -4   8   6       75.87       77.14      4.28 o 
  -3   8   6       13.14       12.93      2.47 o 
  -2   8   6      133.37      131.33      4.88 o 
  -1   8   6       33.84       38.28      2.58 o 
   0   8   6      269.17      282.61      7.41 o 
   1   8   6        0.84        1.55      0.92 o 
   2   8   6      287.59      301.97      5.97 o 
  -7   0   7       13.98       14.93      2.29 o 
  -5   0   7      194.59      184.24      5.26 o 
  -3   0   7     2160.02     2089.71     16.61 o 
  -1   0   7     3169.02     3178.34     22.82 o 
   1   0   7       71.42       47.00      2.44 o 
   3   0   7       31.63       23.19      2.29 o 
   5   0   7      175.25      188.10      5.99 o 
  -8   1   7       24.30       21.30      2.03 o 
  -7   1   7       18.44       19.31      1.97 o 
  -6   1   7       64.52       59.17      3.80 o 
  -5   1   7       89.64       96.13      2.73 o 
  -4   1   7      510.99      498.85      7.96 o 
  -3   1   7       32.94       29.05      1.13 o 
  -2   1   7      469.52      430.75      3.44 o 
  -1   1   7      255.19      299.79      2.87 o 
   0   1   7      271.50      234.26      3.39 o 
   1   1   7      156.24      168.50      3.15 o 
   2   1   7      662.31      647.17      7.28 o 
   3   1   7       13.80       11.04      0.80 o 
   4   1   7      298.84      314.56      7.25 o 
   5   1   7        8.17        7.46      1.32 o 
   6   1   7       41.38       51.51      3.66 o 
  -7   2   7       47.49       46.12      3.99 o 
  -6   2   7        1.62        1.60      0.98 o 
  -5   2   7       65.11       59.09      1.75 o 
  -4   2   7        3.01        2.15      0.61 o 
  -3   2   7      518.29      459.48      6.92 o 
  -2   2   7        9.17        6.94      0.55 o 
  -1   2   7     1387.52     1387.12     11.00 o 
   0   2   7       12.14       12.31      0.73 o 
   1   2   7      497.78      494.81      5.97 o 
   2   2   7        6.71        6.42      0.81 o 
   3   2   7      243.52      232.28      5.43 o 
   4   2   7        7.19        6.10      1.22 o 
   5   2   7      245.26      239.11      5.30 o 
  -7   3   7       15.31       17.21      1.85 o 
  -6   3   7      110.89      111.85      3.30 o 
  -5   3   7       31.67       28.64      1.71 o 
  -4   3   7      599.48      599.52      5.61 o 
  -3   3   7      140.80      141.27      2.31 o 
  -2   3   7      920.64      950.95      7.11 o 
  -1   3   7       89.51       82.37      1.38 o 
   0   3   7      544.87      528.59      4.73 o 
   1   3   7       93.45       93.27      3.79 o 
   2   3   7      947.24      977.00     11.38 o 
   3   3   7       65.11       59.53      2.47 o 
   4   3   7      757.42      785.55     12.46 o 
   5   3   7       28.29       27.44      2.09 o 
  -7   4   7      205.69      215.27      5.02 o 
  -6   4   7        1.17        0.67      1.02 o 
  -5   4   7      350.65      364.07     10.66 o 
  -4   4   7       10.99        7.31      1.08 o 
  -3   4   7      240.31      229.14      3.85 o 
  -2   4   7        4.35        4.53      1.05 o 
  -1   4   7      355.28      349.30      3.21 o 
   0   4   7       16.54       14.51      0.87 o 
   1   4   7      709.48      716.77      7.49 o 
   2   4   7       48.95       46.95      2.27 o 
   3   4   7      369.33      373.95      6.44 o 
   4   4   7       33.34       36.14      2.34 o 
   5   4   7      164.34      172.62      4.86 o 
  -6   5   7      117.63      123.82      6.69 o 
  -5   5   7        4.83        5.29      1.12 o 
  -4   5   7      194.44      196.85      6.00 o 
  -3   5   7        0.72        2.34      0.78 o 
  -2   5   7      145.60      155.36      4.57 o 
  -1   5   7       22.04       22.56      0.92 o 
   0   5   7       29.58       30.49      1.31 o 
   1   5   7       27.27       21.71      1.17 o 
   2   5   7       38.91       37.43      2.88 o 
   3   5   7        9.67       12.32      1.91 o 
   4   5   7      102.35      102.74      6.69 o 
  -6   6   7       25.69       28.28      2.06 o 
  -5   6   7       85.73       94.50      5.05 o 
  -4   6   7       74.48       78.12      2.70 o 
  -3   6   7       19.18       19.36      2.62 o 
  -2   6   7      205.16      205.25      3.84 o 
  -1   6   7       12.12       15.61      1.02 o 
   0   6   7        5.92        7.83      1.01 o 
   1   6   7      128.30      138.80      2.82 o 
   2   6   7      188.88      181.31      4.43 o 
   3   6   7      134.55      137.07      4.12 o 
   4   6   7       61.12       64.82      3.12 o 
  -5   7   7       53.71       49.05      2.48 o 
  -4   7   7       48.97       53.09      2.33 o 
  -3   7   7       96.04       97.80      4.39 o 
  -2   7   7      151.15      157.10      3.61 o 
  -1   7   7       16.07       14.26      1.41 o 
   0   7   7      392.38      388.50      6.29 o 
   1   7   7       24.90       25.77      1.45 o 
   2   7   7      237.75      244.48      5.42 o 
   3   7   7       84.60       86.00      3.47 o 
  -3   8   7       27.89       26.44      2.76 o 
  -2   8   7        0.86       -0.72      0.72 o 
  -1   8   7      216.50      233.70      6.85 o 
   0   8   7       13.91       15.04      2.16 o 
   1   8   7      358.28      396.52      8.90 o 
  -6   0   8      168.87      157.96      5.41 o 
  -4   0   8      733.05      718.21      7.91 o 
  -2   0   8      325.16      307.97      4.00 o 
   0   0   8      891.25      893.95     12.72 o 
   2   0   8     1076.48     1114.88     15.73 o 
   4   0   8       59.32       59.63      5.64 o 
  -7   1   8       44.14       49.10      2.43 o 
  -6   1   8       27.32       28.77      2.48 o 
  -5   1   8      273.52      254.40      3.90 o 
  -4   1   8       26.34       22.45      1.32 o 
  -3   1   8     1089.57     1087.77      9.12 o 
  -2   1   8      204.79      206.63      2.26 o 
  -1   1   8      930.45      905.72      6.82 o 
   0   1   8        0.44        1.64      0.72 o 
   1   1   8      468.06      456.37      5.96 o 
   2   1   8        0.93        0.54      0.58 o 
   3   1   8      270.73      267.72      5.37 o 
   4   1   8       18.95       15.14      1.46 o 
   5   1   8       49.72       51.03      3.72 o 
  -7   2   8        1.38        3.95      1.20 o 
  -6   2   8      115.31      119.99      3.81 o 
  -5   2   8        6.26        7.01      1.17 o 
  -4   2   8      114.91      111.55      2.23 o 
  -3   2   8       20.93       26.81      2.17 o 
  -2   2   8      438.85      407.86      3.49 o 
  -1   2   8      336.94      362.03      3.74 o 
   0   2   8     1903.93     1965.65     16.54 o 
   1   2   8      359.64      367.58      5.26 o 
   2   2   8     1139.57     1204.72     10.02 o 
   3   2   8       13.61       13.83      1.13 o 
   4   2   8      143.68      143.19      5.46 o 
   5   2   8        4.67        5.23      1.35 o 
  -7   3   8        1.87        4.56      1.50 o 
  -6   3   8        0.42        0.03      0.92 o 
  -5   3   8      145.47      144.85      3.48 o 
  -4   3   8       36.17       38.35      1.44 o 
  -3   3   8      269.70      281.03      3.44 o 
  -2   3   8        4.67        5.58      0.59 o 
  -1   3   8      104.89      108.24      2.02 o 
   0   3   8       24.92       23.13      1.40 o 
   1   3   8      974.98      994.64     13.57 o 
   2   3   8       50.14       47.93      1.71 o 
   3   3   8     1511.22     1591.02     16.42 o 
   4   3   8       75.66       72.00      4.77 o 
   5   3   8      294.36      290.13      6.29 o 
  -7   4   8        2.35        1.28      1.12 o 
  -6   4   8       33.34       35.09      2.11 o 
  -5   4   8        9.01        8.01      1.23 o 
  -4   4   8       10.74       16.74      3.21 o 
  -3   4   8       13.64       15.59      1.64 o 
  -2   4   8      357.90      378.81      3.63 o 
  -1   4   8       72.40       65.26      2.67 o 
   0   4   8     1116.69     1169.11     11.26 o 
   1   4   8      530.24      525.71      5.71 o 
   2   4   8      537.29      556.21      8.02 o 
   3   4   8       52.52       46.03      2.43 o 
   4   4   8      187.76      198.41      5.05 o 
  -6   5   8       26.22       26.81      3.36 o 
  -5   5   8      118.76      119.26      4.21 o 
  -4   5   8        5.60        5.77      1.02 o 
  -3   5   8      309.33      328.04      5.03 o 
  -2   5   8      362.44      350.94      3.60 o 
  -1   5   8      402.91      454.11      4.87 o 
   0   5   8      169.37      161.31      3.29 o 
   1   5   8      285.05      300.90      5.58 o 
   2   5   8        0.12        0.34      0.91 o 
   3   5   8      115.85      127.34      3.98 o 
   4   5   8        2.34        2.48      1.25 o 
  -5   6   8        2.32        2.46      1.02 o 
  -4   6   8      235.88      239.55      6.22 o 
  -3   6   8      124.08      111.12      3.01 o 
  -2   6   8      170.18      151.64      4.79 o 
  -1   6   8       10.70        9.71      1.18 o 
   0   6   8      106.13      110.53      2.77 o 
   1   6   8      110.78      109.42      3.56 o 
   2   6   8      117.26      123.09      4.26 o 
   3   6   8        6.40        5.56      1.39 o 
  -4   7   8       53.25       43.85      3.40 o 
  -3   7   8       54.63       54.77      2.29 o 
  -2   7   8        1.16        1.54      1.24 o 
  -1   7   8      526.10      524.33      7.66 o 
   0   7   8        9.45       12.97      1.61 o 
   1   7   8      219.14      207.70      5.64 o 
   2   7   8        1.66        3.07      1.17 o 
  -2   8   8      136.34      125.36      5.17 o 
  -1   8   8        6.90        8.55      1.81 o 
   0   8   8      103.20      102.73      4.52 o 
  -7   0   9      126.12      133.31      5.38 o 
  -5   0   9      559.62      567.25      9.76 o 
  -3   0   9      982.66      978.32      9.45 o 
  -1   0   9     1622.48     1619.26     20.41 o 
   1   0   9      577.33      586.69     10.26 o 
   3   0   9        7.93        8.28      1.61 o 
   5   0   9        3.29        1.97      1.55 o 
  -7   1   9        0.03       -0.89      1.02 o 
  -6   1   9      111.42      111.18      2.61 o 
  -5   1   9        5.30        6.60      1.06 o 
  -4   1   9      730.52      723.24      5.73 o 
  -3   1   9       48.13       47.14      1.31 o 
  -2   1   9     2274.38     2315.81     15.06 o 
  -1   1   9      249.92      237.92      4.11 o 
   0   1   9     1378.78     1447.05     48.68 o 
   1   1   9      212.53      208.53      4.08 o 
   2   1   9      115.58      120.65      2.62 o 
   3   1   9       12.79       13.40      2.34 o 
   4   1   9        2.60        5.58      1.03 o 
   5   1   9        0.58        0.86      1.60 o 
  -7   2   9       47.88       44.95      2.39 o 
  -6   2   9        6.59        6.76      1.24 o 
  -5   2   9      155.41      149.07      2.80 o 
  -4   2   9        0.09       -0.32      0.59 o 
  -3   2   9      192.68      193.96      2.50 o 
  -2   2   9       79.28       77.70      2.25 o 
  -1   2   9      915.11      923.48      9.67 o 
   0   2   9      309.27      287.93      4.70 o 
   1   2   9     1305.61     1369.80     13.06 o 
   2   2   9      233.53      222.54      3.69 o 
   3   2   9      287.40      302.13      5.87 o 
   4   2   9        5.17        3.30      1.13 o 
  -7   3   9        0.04       -0.79      0.97 o 
  -6   3   9        1.05        0.83      1.22 o 
  -5   3   9       12.30       12.55      1.36 o 
  -4   3   9       44.62       45.66      1.61 o 
  -3   3   9        4.06        3.65      0.62 o 
  -2   3   9      625.67      679.80      7.15 o 
  -1   3   9       17.68       14.62      1.37 o 
   0   3   9      499.59      525.72      6.75 o 
   1   3   9       20.17       20.58      1.51 o 
   2   3   9      137.93      142.93      3.58 o 
   3   3   9       13.38       12.01      1.58 o 
   4   3   9      127.61      131.27      4.66 o 
  -6   4   9        8.22       10.28      1.45 o 
  -5   4   9       88.34       97.15      7.27 o 
  -4   4   9       25.58       22.81      2.12 o 
  -3   4   9      114.39      129.20      2.79 o 
  -2   4   9       11.79       10.66      0.93 o 
  -1   4   9      261.58      270.33      4.65 o 
   0   4   9       21.36       22.65      1.72 o 
   1   4   9      581.04      566.22      8.15 o 
   2   4   9        6.72        8.79      1.65 o 
   3   4   9      147.86      142.63      4.22 o 
   4   4   9       58.09       49.61      2.79 o 
  -6   5   9       50.09       51.48      2.63 o 
  -5   5   9       38.49       32.42      2.17 o 
  -4   5   9      200.17      203.41      5.39 o 
  -3   5   9        1.18        2.51      1.26 o 
  -2   5   9      660.78      704.48      6.72 o 
  -1   5   9      227.68      214.08      4.17 o 
   0   5   9      694.77      715.81     12.39 o 
   1   5   9       29.29       26.25      1.93 o 
   2   5   9      255.11      253.13      5.54 o 
   3   5   9       11.20       12.10      1.73 o 
  -5   6   9      178.51      182.12      4.34 o 
  -4   6   9      103.71      106.51      3.16 o 
  -3   6   9      582.43      596.76     11.03 o 
  -2   6   9       59.98       69.75      3.42 o 
   0   6   9       48.41       43.83      2.68 o 
   1   6   9      182.69      195.66      6.78 o 
   2   6   9       22.14       19.93      1.98 o 
  -4   7   9      104.73      121.56      5.16 o 
  -3   7   9        0.58       -0.03      1.20 o 
  -2   7   9       46.23       45.14      3.07 o 
  -1   7   9        1.90        1.52      0.90 o 
   0   7   9       76.11       71.10      4.45 o 
   1   7   9        4.49        5.64      1.33 o 
  -6   0  10      389.41      404.59      8.81 o 
  -4   0  10     2618.95     2708.10     29.21 o 
  -2   0  10     1344.42     1333.49     18.19 o 
   0   0  10       10.98       11.51      1.85 o 
   2   0  10      117.50      121.12      4.71 o 
  -7   1  10      127.42      132.73      3.14 o 
  -6   1  10       95.42       90.65      2.88 o 
  -5   1  10      162.25      164.00      2.68 o 
  -4   1  10        2.65        2.03      0.64 o 
  -3   1  10      624.28      606.65     17.55 o 
  -2   1  10      307.10      301.47      5.02 o 
  -1   1  10     1198.84     1205.86     26.21 o 
   0   1  10       98.09       99.74      2.93 o 
   1   1  10      221.10      220.14      4.34 o 
   2   1  10        5.64        8.30      1.26 o 
   3   1  10       20.79       24.41      1.72 o 
   4   1  10        3.84        4.96      1.61 o 
  -7   2  10        0.01        0.03      1.05 o 
  -6   2  10      112.54      116.30      3.42 o 
  -5   2  10        3.15        4.34      0.86 o 
  -4   2  10      380.03      392.50      4.05 o 
  -3   2  10       40.94       42.65      1.56 o 
  -2   2  10      173.28      171.52      3.75 o 
  -1   2  10        0.45        0.54      1.25 o 
   0   2  10       21.27       26.22      1.67 o 
   1   2  10       71.72       59.64      2.39 o 
   2   2  10       68.44       76.20      3.41 o 
   3   2  10        0.49        1.40      0.81 o 
   4   2  10      105.59       99.62      3.59 o 
  -6   3  10        9.75        9.41      2.86 o 
  -5   3  10      129.54      139.04      5.22 o 
  -4   3  10       30.12       28.95      1.41 o 
  -3   3  10      439.01      450.87      5.09 o 
  -2   3  10      304.57      280.01      4.92 o 
  -1   3  10      199.64      205.93      7.24 o 
   0   3  10        0.01       -0.80      0.80 o 
   1   3  10       27.19       23.51      1.66 o 
   2   3  10      263.05      254.08      4.29 o 
   3   3  10       60.70       60.97      2.87 o 
  -6   4  10       77.69       81.12      3.59 o 
  -5   4  10       10.81       11.74      1.38 o 
  -4   4  10      138.73      144.04      4.90 o 
  -3   4  10       23.92       22.23      1.48 o 
  -2   4  10      385.75      404.97     11.25 o 
  -1   4  10      101.08      102.07      2.98 o 
   0   4  10      556.63      569.26      7.54 o 
   1   4  10        1.59        0.87      0.89 o 
   2   4  10      138.63      130.28      4.90 o 
   3   4  10       52.82       47.29      2.69 o 
  -5   5  10       85.35       94.27      3.44 o 
  -4   5  10       22.38       21.53      2.28 o 
  -3   5  10      294.53      275.37      5.05 o 
  -2   5  10       41.76       35.59      2.10 o 
  -1   5  10      447.53      463.30      8.64 o 
   0   5  10       26.43       22.82      1.86 o 
   1   5  10      283.67      285.46      5.93 o 
   2   5  10        0.81        1.84      1.06 o 
  -4   6  10      174.90      177.90      5.99 o 
  -3   6  10       16.15       14.45      1.47 o 
  -2   6  10      267.57      267.11      7.32 o 
   0   6  10      275.20      260.37      5.60 o 
   1   6  10        7.97        8.79      1.86 o 
  -1   7  10      153.11      161.42      6.60 o 
   0   7  10        1.38        1.56      1.61 o 
  -5   0  11       82.50       82.97      4.04 o 
  -3   0  11      360.59      370.19      8.41 o 
  -1   0  11      311.24      315.77      7.60 o 
   1   0  11      338.47      333.50      8.07 o 
   3   0  11      403.72      409.31      7.07 o 
  -6   1  11      246.36      251.67      4.39 o 
  -5   1  11       63.02       60.75      1.76 o 
  -4   1  11       81.06       72.83      2.71 o 
  -3   1  11      114.52      110.48      3.17 o 
  -2   1  11        2.78        2.65      0.95 o 
  -1   1  11       54.32       50.53      2.30 o 
   0   1  11      198.08      193.97      4.21 o 
   1   1  11       29.58       25.17      1.78 o 
   2   1  11      534.82      506.57      8.12 o 
   3   1  11       11.75       11.98      1.29 o 
  -6   2  11        2.66        2.67      0.92 o 
  -5   2  11      262.47      259.61      4.11 o 
  -4   2  11       75.23       73.73      2.75 o 
  -3   2  11      195.97      195.23      6.07 o 
  -2   2  11        6.01        4.87      1.15 o 
  -1   2  11       17.13       15.45      2.91 o 
   0   2  11      328.29      302.08      5.32 o 
   1   2  11       50.68       51.49      2.41 o 
   2   2  11       59.87       60.01      2.19 o 
   3   2  11       96.61       93.44      3.54 o 
  -6   3  11      134.07      145.48      4.27 o 
  -5   3  11       35.73       32.12      1.99 o 
  -4   3  11      133.51      133.71      2.85 o 
  -3   3  11       79.53       73.29      2.70 o 
  -2   3  11      224.39      220.37      6.65 o 
  -1   3  11        8.42        7.41      1.26 o 
   0   3  11      236.62      246.37      4.84 o 
   1   3  11       39.07       34.60      2.12 o 
   2   3  11       89.61       83.33      4.75 o 
   3   3  11       35.77       31.41      4.21 o 
  -5   4  11      170.89      180.72      6.02 o 
  -4   4  11      147.24      150.69      4.94 o 
  -3   4  11      327.44      328.99      5.79 o 
  -2   4  11       18.47       12.39      2.11 o 
  -1   4  11      219.86      223.17      5.67 o 
   0   4  11       39.00       38.15      2.16 o 
   1   4  11      240.58      213.96      5.15 o 
   2   4  11       26.60       24.68      2.36 o 
  -5   5  11        3.83        4.11      1.65 o 
  -4   5  11       81.39       79.32      3.48 o 
  -3   5  11       80.30       73.29      4.08 o 
  -2   5  11      334.73      339.89      9.56 o 
  -1   5  11       13.01       12.64      1.50 o 
   0   5  11      359.27      350.69     11.33 o 
   1   5  11        9.83        8.03      1.50 o 
  -3   6  11      136.78      149.64      5.80 o 
   0   6  11        2.54        1.61      1.07 o 
  -6   0  12      104.55       95.14      4.86 o 
  -4   0  12       21.55       18.67      2.36 o 
  -2   0  12      233.50      218.36      6.54 o 
   0   0  12      357.76      344.94      8.50 o 
   2   0  12      213.55      205.06      6.83 o 
  -6   1  12        6.98        5.79      1.41 o 
  -5   1  12       35.60       33.18      2.32 o 
  -4   1  12       48.75       43.11      2.31 o 
  -3   1  12        3.38        2.87      1.10 o 
  -2   1  12       69.67       63.63      2.66 o 
  -1   1  12      286.83      271.01     12.44 o 
   0   1  12       35.72       31.32      2.21 o 
   1   1  12      592.06      598.32     10.26 o 
   2   1  12       29.91       27.93      1.70 o 
  -6   2  12       63.34       64.04      2.29 o 
  -5   2  12       36.19       31.79      3.65 o 
  -4   2  12      125.28      125.94      3.64 o 
  -3   2  12       17.81       17.25      1.64 o 
  -2   2  12      464.97      460.93     20.41 o 
  -1   2  12      224.44      198.07      4.53 o 
   0   2  12      547.78      522.11      7.66 o 
   1   2  12        7.26        7.10      1.34 o 
   2   2  12      189.06      191.31      4.91 o 
  -5   3  12      179.58      193.55      6.92 o 
  -4   3  12        8.62        8.05      1.36 o 
  -3   3  12      334.69      328.82      5.95 o 
  -2   3  12       26.96       21.96      2.14 o 
  -1   3  12      234.07      222.68      9.47 o 
   0   3  12        0.63        1.09      1.01 o 
   1   3  12      103.88      109.74      5.98 o 
   2   3  12        7.37        5.38      1.44 o 
  -5   4  12       17.25       17.45      2.59 o 
  -4   4  12       95.44       87.12      4.74 o 
  -3   4  12       16.64       17.56      1.73 o 
  -2   4  12      207.45      221.39      6.28 o 
  -1   4  12        0.58        2.49      1.16 o 
   0   4  12      266.47      294.10      8.25 o 
   1   4  12        0.31        1.31      1.11 o 
  -4   5  12        0.74        1.77      1.41 o 
  -3   5  12      164.89      152.30      5.95 o 
  -2   5  12       33.51       32.45      2.11 o 
  -1   5  12      234.05      237.08      7.32 o 
   0   5  12        0.03        0.69      1.01 o 
  -5   0  13        1.03        0.76      1.55 o 
  -3   0  13      143.32      145.18      5.67 o 
  -1   0  13      483.63      502.60     10.85 o 
   1   0  13      158.94      172.76      6.29 o 
  -5   1  13       15.25       15.50      2.92 o 
  -4   1  13      243.71      249.96      5.39 o 
  -3   1  13        4.51        2.66      1.86 o 
  -2   1  13      361.93      350.73      6.86 o 
  -1   1  13        0.51        1.51      1.07 o 
   0   1  13      216.43      214.79      4.89 o 
   1   1  13       16.88       18.13      1.82 o 
  -5   2  13       76.55       74.02      3.08 o 
  -4   2  13        7.38        5.27      1.32 o 
  -3   2  13      286.03      284.71      5.72 o 
  -2   2  13        0.75       -0.18      1.49 o 
  -1   2  13      347.22      352.43      6.39 o 
   0   2  13        0.84       -0.41      1.03 o 
   1   2  13      167.48      163.14      5.66 o 
  -4   3  13      273.24      289.58      5.85 o 
  -3   3  13       23.37       19.27      1.89 o 
  -2   3  13      378.31      376.18      6.66 o 
  -1   3  13        2.60        0.95      1.08 o 
   0   3  13      161.01      154.48      4.25 o 
   1   3  13        0.50        1.66      1.14 o 
  -3   4  13      222.20      238.34      5.34 o 
  -2   4  13       27.38       32.44      2.24 o 
  -1   4  13      131.89      161.68     15.77 o 
   0   4  13       59.83       62.14      3.61 o 
  -4   0  14      254.72      259.44      8.09 o 
  -2   0  14      418.28      425.18     10.31 o 
   0   0  14      245.20      274.78      8.25 o 
  -4   1  14        5.99        6.14      1.53 o 
  -3   1  14      150.69      154.79      6.10 o 
  -2   1  14        0.36        0.71      1.18 o 
  -1   1  14      146.82      158.36      4.43 o 
   0   1  14        9.72       10.46      1.66 o 
  -4   2  14      127.14      127.13      4.06 o 
  -3   2  14        5.91        6.57      1.49 o 
  -2   2  14       81.49       84.96      3.90 o 
  -1   2  14       16.79       16.26      2.80 o 
   0   2  14       64.18       63.54      2.98 o 
  -3   3  14      244.46      271.79     10.36 o 
  -2   3  14       14.22       18.89      1.97 o 
  -1   3  14      124.95      120.11      5.08 o 
                                                 
